# Supplementary material for: Effect of CNTs and GO Additives on Mechanical and Electrochemical Properties of Cement Structural Supercapacitors
Source: Materials (Basel). 2026 May 18;19(10):2116. doi: 10.3390/ma19102116 (PMC13208346; doi:10.3390/ma19102116)
Supplement: Supplementary file 1 [file materials-19-02116-s001.zip]

Archive with 1 entries (1 files):
- materials-4274639-supplementary.pdf
